# Supplementary material for: Comparison of the molecular FluoroType Mycobacteria VER 1.0 and the Maldi BioTyper Mycobacteria assays for the identification of non-tuberculous mycobacteria
Source: J Clin Microbiol. 2024 Dec 11;63(1):e01206-24. doi: 10.1128/jcm.01206-24 (PMC11784439; doi:10.1128/jcm.01206-24)
Supplement: Table S1 — Characteristics of mycobacterial clinical isolates analyzed in this study and corresponding results obtained with the two commercial assays. [file jcm.01206-24-s0002.xlsx]

## Sheet: Table
Table S1. Characteristics of mycobacteria clinical isolates analysed in this study and corresponding results obtained with the two commercial assays.
Mycobacteria species	Identification method used routinely	Number of tested isolates	FluoroType® Mycobacteria VER 1.0 kita,b			MBT Mycobacteria kita,b,c
			Culture mediab		Results	Culture mediab		Results
			Solid medium	Broth medium		Solid medium	Broth medium
M. avium	GenoType CM	20	9	11	M. avium	9	11 (1)	M. avium;NPF (1)
M. chelonae		7	4	3	M. chelonae	4 (1)	3 (1)	M. chelonae; Mycobacterium sp (1); NPF (1)
M. fortuitum group		7	4	3	M. fortuitum; M. peregrinum (1)	4 (1)	3 (2)	M. fortuitum; Mycobacterium sp (1); NPF (2)
M. gordonae		9	3	6 (3)	M. gordonae; Mycobacterium sp. (3)	3	6 (1)	M. gordonae; M. paragordonae (2); NPF (1)
M. interjectum		1	0	1 (1)	Mycobacterium sp. (1)	0	1 (1)	Mycobacterium sp (1)
M. kansasii		6	3	3	M. kansasii	3	3	M. kansasii; M. gastrii (1)
M. malmoense		1	0	1	M. malmoense	0	1	M. palustre (1)
M. marinum		4	1	3	M. marinum	1	3	M. marinum
M. scrofulaceum		1	0	1	M. scrofulaceum	0	1	M. scrofulaceum
M. xenopi		8	2	6 (2)	M. xenopi; Mycobacterium sp. (1); No Mycobacteria DNA detected (1)	2	6 (3)	M. xenopi;Mycobacterium sp (2); NPF (1)
M. abscessus ssp abscessus	GenoType CM + NTM-DR	8	1	7	M. abscessus ssp abscessus	1 (1)	7 (2)	M. abscessus; Mycobacterium sp (3)
M. abscessus ssp massiliense		3	0	3	M. abscessus ssp massiliense	0	3	M. abscessus
M. chimaera		5	1	4	M. chimaera	1	4	M. intracellulare_chimaera
M. intracellulare		17	3	14 (3)	M. intracellulare; Mycobacterium sp. (3)	3	14 (1)	M. intracellulare_chimaera; M. colombiense (1); Mycobacterium sp (1)
M. asiaticum	GenoType CM + AS	1	0	1	M. asiaticum	0	1 (1)	Mycobacterium sp (1)
M. genavense		2	0	2 (1)	M. genavense; Mycobacterium sp. (1)	0	2 (2)	NPF (2)
M. haemophilum		1	0	1	M. haemophilum	0	1 (1)	NPF (1)
M. lentiflavum		2	0	2	M. lentiflavum	0	2	M. lentiflavum
M. mucogenicum		1	0	1	M. mucogenicum	0	1	M. mucogenicum_phocaicum_group
M. shimoidei		1	0	1	M. shimoidei	0	1	M. shimoidei
M. simiae		1	0	1	M. simiae	0	1	M. simiae
M. szulgai		1	0	1	M. szulgai	0	1 (1)	Mycobacterium sp (1)
M. arupensed	GenoType CM + AS then 16S rRNA sequencing	1	0	1	Mycobacterium sp.	0	1 (1)	Mycobacterium sp (1)
M. bohemicume		1	0	1	Mycobacterium sp.	0	1 (1)	Mycobacterium sp (1)
M. canariasensee		1	0	1	Mycobacterium sp.	0	1	M. canariense
M. elephantise		1	0	1	Mycobacterium sp.	0	1	M. elephantis
M. europeaume		2	1	1	Mycobacterium sp.	1 (1)	1 (1)	M. intracellulare_chimaera (1); Mycobacterium sp (1)
M. hassiacume		1	0	1	Mycobacterium sp.	0	1	M. hassiacum
M. heraklionensee		1	0	1	Mycobacterium sp.	0	1 (1)	Mycobacterium sp (1)
M. mageritensed		1	0	1 (1)	M. smegmatis (1)	0	1	M. mageritense
M. novocastrensee		1	0	1	Mycobacterium sp.	0	1	M. novocastrense
M. peregrinum		1	0	1	M. peregrinum	0	1	M. peregrinum
M. phocaicume		1	0	1 (1)	M. mucogenicum (1)	0	1 (1)	NPF (1)
Total		119	32	87 (12)		32 (4)	87 (22)
aDiscordant results obtained with the kits (twice verified) are highlighted in red, concordant results are highlighted in green.
bNumber of discordant results are notified into parenthesis.
cIsolates identified as Mycobacterium sp. by the MBT Mycobacteria kit, corresponding to a log score <1.60
dIsolates evaluated by the manufacturer and identified as Mycobacterium sp. by the FluoroType® Mycobacteria assay.
eSpecies not evaluated by the FluoroType® Mycobacteria assay.
NPF; No peak found
