# Supplementary material for: Comparison of the molecular FluoroType Mycobacteria VER 1.0 and the Maldi BioTyper Mycobacteria assays for the identification of non-tuberculous mycobacteria
Source: J Clin Microbiol. 2024 Dec 11;63(1):e01206-24. doi: 10.1128/jcm.01206-24 (PMC11784439; doi:10.1128/jcm.01206-24)
Supplement: Table S2 — Specificity analysis for the FluoroType Mycobacteria VER 1.0 assay and the MBT Mycobacteria assay. [file jcm.01206-24-s0003.xlsx]

## Sheet: Feuil1
Table S2. Specificity analysis for FluoroType® Mycobacteria VER 1.0 assay and the MBT Mycobacteria assay.
NTM species	FluoroType Mycobacteria results						MBT Mycobacteria results
(number of isolates tested)
	True positive	False negative	True negative	False positive	Sensibility	Spécificity	True positive	False negative	True negative	False positive	Sensibility	Spécificity
M. avium (n = 20)	20	0	99	0	1	1	19	1	99	0	0.95	1
M. chelonae (n=7)	7	0	112	0	1	1	5	2	112	0	0.714286	1
M. fortuitum group (n=7)	7	0	112	0	1	1	4	3	112	0	0.571429	1
M. gordonae (n=9)	6	3	110	0	0.666667	1	8	1	110	0	0.888889	1
M. interjectum (n=1)	0	1	118	0	0	1	0	1	118	0	0	1
M. kansasii (n=6)	6	0	113	0	1	1	6	0	113	0	1	1
M. malmoense (n=1)	1	0	118	0	1	1	1	0	118	0	1	1
M. marinum (n=4)	4	0	115	0	1	1	4	0	115	0	1	1
M. scrofulaceum (n=1)	1	0	118	0	1	1	1	0	118	0	1	1
M. xenopi (n=8)	6	2	113	0	0.75	1	5	3	113	0	0.625	1
M. abscessus ssp abscessus (n=8)	8	0	111	0	1	1	5	3	113	0	0.625	1
M. abscessus ssp massiliense (n=3)	3	0	116	0	1	1	3	0	116	0	1	1
M. chimaera (n=5)	5	0	114	0	1	1	21	1	96	1	0.954545	0.989691
M. intracellulare (n=17)	14	3	102	0	0.823529	1
M. asiaticum (n=1)	1	0	118	0	1	1	0	1	118	0	0	1
M. genavense (n=2)	1	1	117	0	0.5	1	0	2	117	0	0	1
M. haemophilum (n=1)	1	0	118	0	1	1	0	1	118	0	0	1
M. lentiflavum (n=2)	2	0	117	0	1	1	2	0	117	0	1	1
M. mucogenicum (n=1)	1	0	117	1	1	0.991525	1	0	118	0	1	1
M. shimoidei (n=1)	1	0	118	0	1	1	1	0	118	0	1	1
M. simiae (n=1)	1	0	118	0	1	1	1	0	118	0	1	1
M. szulgai (n=1)	1	0	118	0	1	1	0	1	118	0	0	1
M. arupensea (n=1)	1	0	118	0	1	1	0	1	118	0	0	1
M. bohemicuma (n=1)	1	0	118	0	1	1	0	1	118	0	0	1
M. canariasensea (n=1)	1	0	118	0	1	1	1	0	118	0	1	1
M. elephantisa (n=1)	1	0	118	0	1	1	1	0	118	0	1	1
M. europaeuma (n=2)	2	0	118	0	1	1	0	2	117	0	0	1
M. hassiacuma (n=1)	1	0	118	0	1	1	1	0	118	0	1	1
M. heraklionensea (n=1)	1	0	118	0	1	1	0	1	118	0	0	1
M. mageritensea (n=1)	0	1	118	0	0	1	1	0	118	0	1	1
M. novocastrensea (n=1)	1	0	118	0	1	1	1	0	118	0	1	1
M. peregrinum (n=1)	1	0	118	0	1	1	1	0	118	0	1	1
M. phocaicuma (n=1)	0	1	118	0	0	1	0	1	118	0	0	1
Total	107	12	118	1	89.9%	0.991597	93	26	118	1	78.2%	0.991597
aMycobacteria species not included in the FluoroType® Mycobacteria database.
